# Supplementary material for: RUNX2 stabilization by long non-coding RNAs contributes to hypertrophic changes in human chondrocytes
Source: Int J Biol Sci. 2023 Jan 1;19(1):13–33. doi: 10.7150/ijbs.74895 (PMC9760429; doi:10.7150/ijbs.74895)
Supplement: Supplementary file 2 — Supplementary table 1. [file ijbsv19p0013s2.xlsx]

## Sheet: Table S1
Table S1. Several signaling molecules involved in chondrocyte hypertrophy during osteoarthritis
(1) Bone morphogenic proteins associated signaling
Gene Symbol	Description	hypertrophy/control. DEG fc	hypertrophy/control. p value
SULF2 1	sulfatase 2	33.4693	1.15668e-191
SULF1 1	sulfatase 1	4.68426	4.40282e-25
MMP13 2	matrix metallopeptidase 13	2.90144	9.71808e-05
BMPR2 2	bone morphogenetic protein receptor type 2	2.49652	3.04319e-10
(2) Fibroblast growth factors associated signaling
Gene Symbol	Description	hypertrophy/control. DEG fc	hypertrophy/control. p value
FGFR4 3	fibroblast growth factor receptor 4	3.20355	2.68333e-18
FGFR3 3	fibroblast growth factor receptor 3	2.50473	8.14161e-13
FGF11 3	fibroblast growth factor 11	2.13383	0.000945099
(3) TGFβ signaling
Gene Symbol	Description	hypertrophy/control. DEG fc	hypertrophy/control. p value
TGFBR3 3	transforming growth factor beta receptor 3	5.98305	2.0798e-23
TGFB3 3	transforming growth factor beta 3	4.72182	1.2061e-19
TGFB1 3	transforming growth factor beta 1	3.01813	6.34219e-10
TGFBR2 3	transforming growth factor beta receptor 2	2.79934	0.0225757
(4) Wnt/β-catenin signaling
Gene Symbol	Description	hypertrophy/control. DEG fc	hypertrophy/control. p value
WNT6 3	Wnt family member 6	9.26735	1.29498e-28
WNT10A 3	Wnt family member 10A	4.25348	0.000967368
(5) Indian hedgehog signaling
Gene Symbol	Description	hypertrophy/control. DEG fc	hypertrophy/control. p value
COL2A1 3	collagen type II alpha 1 chain	8.5713	1.58189e-22
PTH1R 4	parathyroid hormone 1 receptor	5.46317	1.50047e-10
MMP13 3	matrix metallopeptidase 13	2.90144	9.71808e-05
(6) Retinoic acid signaling
Gene Symbol	Description	hypertrophy/control. DEG fc	hypertrophy/control. p value
ADAMTS5 3	ADAM metallopeptidase with thrombospondin type 1 motif 5	11.2708	2.09084e-34
ADAMTS2 3	ADAM metallopeptidase with thrombospondin type 1 motif 2	9.3827	1.97931e-33
ADAMTS13 3	ADAM metallopeptidase with thrombospondin type 1 motif 13	3.02078	7.82616e-07
ADAMTS16 3	ADAM metallopeptidase with thrombospondin type 1 motif 16	3.00481	9.91228e-15
MMP13 3	matrix metallopeptidase 13	2.90144	9.71808e-05
ADAMTS4 3	ADAM metallopeptidase with thrombospondin type 1 motif 4	2.807	0.000193819
ADAMTSL2 3	ADAMTS like 2	2.33076	0.00669601
ADAMTS7 3	ADAM metallopeptidase with thrombospondin type 1 motif 7	2.29996	6.13749e-05
ADAMTSL4 3	ADAMTS like 4	2.08983	0.00124789
(7) Growth hormone/IGF-1 associated signaling
Gene Symbol	Description	hypertrophy/control. DEG fc	hypertrophy/control. p value
IGFBP3 3	insulin like growth factor binding protein 3	17.7256	1.19173e-12
IGFBP7 3	insulin like growth factor binding protein 7	6.0484	1.29325e-47
IGFBP4 3	insulin like growth factor binding protein 4	5.67103	1.25068e-21
PTH1R 3	parathyroid hormone 1 receptor	5.46317	1.50047e-10
THRA 3	thyroid hormone receptor alpha	2.37082	1.19568e-10
(8) Collagen 9 associated signaling
Gene Symbol	Description	hypertrophy/control. DEG fc	hypertrophy/control. p value
COL2A1 3	collagen type II alpha 1 chain	8.5713	1.58189e-22
COL9A2 3	collagen type IX alpha 2 chain	3.96201	3.50388e-25
COL9A3 3	collagen type IX alpha 3 chain	3.62656	2.37601e-16
MMP13 3	matrix metallopeptidase 13	2.90144	9.71808e-05
(9) Discoidin domain receptors associated signaling
Gene Symbol	Description	hypertrophy/control. DEG fc	hypertrophy/control. p value
DDR1 3	discoidin domain receptor tyrosine kinase 1	2.17202	3.7371e-07
(10) MMPs
Gene Symbol	Description	hypertrophy/control. DEG fc	hypertrophy/control. p value
MMP19 3	matrix metallopeptidase 19	3.2736	2.55243e-08
MMP11 3	matrix metallopeptidase 11	3.00965	4.5004e-09
MMP13 3	matrix metallopeptidase 13	2.90144	9.71808e-05
MMP2 3	matrix metallopeptidase 2	2.35418	0.000160309
(11) ADAMTSs
Gene Symbol	Description	hypertrophy/control. DEG fc	hypertrophy/control. p value
ADAMTS5 3	ADAM metallopeptidase with thrombospondin type 1 motif 5	11.2708	2.09084e-34
ADAMTS2 3	ADAM metallopeptidase with thrombospondin type 1 motif 2	9.3827	1.97931e-33
ADAMTS13 3	ADAM metallopeptidase with thrombospondin type 1 motif 13	3.02078	7.82616e-07
ADAMTS16 3	ADAM metallopeptidase with thrombospondin type 1 motif 16	3.00481	9.91228e-15
ADAMTS4 3	ADAM metallopeptidase with thrombospondin type 1 motif 4	2.807	0.000193819
ADAMTSL2 3	ADAMTS like 2	2.33076	0.00669601
ADAMTS7 3	ADAM metallopeptidase with thrombospondin type 1 motif 7	2.29996	6.13749e-05
ADAMTSL4 3	ADAMTS like 4	2.08983	0.00124789
(12) SOX9
Gene Symbol	Description	hypertrophy/control. DEG fc	hypertrophy/control. p value
SOX9 3	SRY-box transcription factor 9	2.24311	4.80265e-07
(13) RUNX2/3
Gene Symbol	Description	hypertrophy/control. DEG fc	hypertrophy/control. p value
RUNX3 3	RUNX family transcription factor 3	3.02874	1.59688e-11
References
1) Otsuki S, Hanson SR, Miyaki S, Grogan SP, Kinoshita M, Asahara H. et al. Extracellular sulfatases support cartilage homeostasis by regulating BMP and FGF signaling pathways. Proc Natl Acad Sci USA 2010;107:10202-7.
2) van der Kraan PM, Blaney Davidson EN, van den Berg WB. Bone morphogenetic proteins and articular cartilage: To serve and protect or a wolf in sheep clothing's? Osteoarthritis Cartilage 2010;18:735-41.
3) Dreier R. Hypertrophic differentiation of chondrocytes in osteoarthritis: the developmental aspect of degenerative joint disorders. Arthritis Res Ther 2010;12:216.
4) Vortkamp A, Lee K, Lanske B, Segre GV, Kronenberg HM, Tabin CJ. Regulation of rate of cartilage differentiation by Indian hedgehog and PTH-related protein. Science (1979) 1996;273:613-22.
