# Supplementary material for: RUNX2 stabilization by long non-coding RNAs contributes to hypertrophic changes in human chondrocytes
Source: Int J Biol Sci. 2023 Jan 1;19(1):13–33. doi: 10.7150/ijbs.74895 (PMC9760429; doi:10.7150/ijbs.74895)
Supplement: Supplementary file 3 — Supplementary table 2. [file ijbsv19p0013s3.xlsx]

## Sheet: Table S2
Table S2. Downregulated signaling molecules involved in chondrocyte hypertrophy during osteoarthritis
Gene Symbol	Description	hypertrophy/control. DEG fc	hypertrophy/control. p value
HBEGF 1	heparin binding EGF like growth factor	-7.89705	7.59656e-65
GREM1 2	gremlin 1, DAN family BMP antagonist	-7.61596	0.00131867
NGF 3	nerve growth factor	-4.234	3.08696e-07
CXCL6 4	C-X-C motif chemokine ligand 6	-3.50873	0.000323337
ADAM9 5	ADAM metallopeptidase domain 9	-2.66268	1.08646e-29
References
1) Wei Y, Ma X, Sun H, Gui T, Li J, Yao L, et al. EGFR Signaling Is Required for Maintaining Adult Cartilage Homeostasis and Attenuating Osteoarthritis Progression. J Bone Miner Res 2022;37:1012-23.
2) Buckland J. Osteoarthritis: Control of human cartilage hypertrophic differentiation. Nat Rev Rheumatol 2012;8:368.
3) Iannone F, Lapadula G. The pathophysiology of osteoarthritis. Aging Clin Exp Res 2003;15:364-72.
4) Malfait AM. Osteoarthritis year in review 2015: biology. Osteoarthritis Cartilage 2016;24:21-6.
5) Hashimoto M, Nakasa T, Hikata T, Asahara H. Molecular network of cartilage homeostasis and osteoarthritis. Med Res Rev 2008;28:464-81.
