# Supplementary material for: RUNX2 stabilization by long non-coding RNAs contributes to hypertrophic changes in human chondrocytes
Source: Int J Biol Sci. 2023 Jan 1;19(1):13–33. doi: 10.7150/ijbs.74895 (PMC9760429; doi:10.7150/ijbs.74895)
Supplement: Supplementary file 4 — Supplementary table 3. [file ijbsv19p0013s4.xlsx]

## Sheet: Table S3
Table S3. Upregulated lncRNAs in chondrocyte hypertrophy (with p value)
Gene Symbol	Description	Hypertrophy/control. DEG fc	Hypertrophy/control. p value
LINC02593	long intergenic non-protein coding RNA 2593	10.3406	1.53188e-16
H19	H19 imprinted maternally expressed transcript	8.9057	0.000275171
OBSCN-AS1	OBSCN antisense RNA 1	6.2931	7.69393e-05
FOXD2-AS1	FOXD2 adjacent opposite strand RNA 1	6.19115	1.43279e-08
LOC101927811	uncharacterized LOC101927811	6.15764	3.1178e-05
ARHGAP5-AS1	ARHGAP5 antisense RNA 1 (head to head)	5.91314	0.0238207
A2M-AS1	A2M antisense RNA 1	5.56702	0.00229052
LOC100129034	uncharacterized LOC100129034	5.43081	5.65808e-14
IGFL2-AS1	IGFL2 antisense RNA 1	5.22389	0.0111227
HCG4B	HLA complex group 4B	5.07762	0.0126775
TSC22D1-AS1	TSC22D1 antisense RNA 1	4.73717	0.0040255
LINC02035	long intergenic non-protein coding RNA 2035	4.61964	1.08806e-14
LOC90246	uncharacterized LOC90246	4.59967	7.64328e-08
LOC100287175	uncharacterized LOC100287175	4.49201	0.00178582
SNAP25-AS1	SNAP25 antisense RNA 1	4.48004	0.00153605
LMNTD2-AS1	LMNTD2 antisense RNA 1	4.38165	0.00647042
LIFR-AS1	LIFR antisense RNA 1	4.37946	1.02068e-06
LOC100287808	uncharacterized LOC100287808	4.37656	6.86278e-07
MKLN1-AS	MKLN1 antisense RNA	4.24165	1.09159e-08
LINC02015	long intergenic non-protein coding RNA 2015	4.18227	0.0155862
LOC100130207	uncharacterized LOC100130207	4.13078	3.32396e-07
LOC100128386	uncharacterized LOC100128386	3.99002	0.0176388
LINC01970	long intergenic non-protein coding RNA 1970	3.87579	0.0137053
LOC653160	uncharacterized LOC653160	3.83548	0.0145375
PIK3CD-AS2	PIK3CD antisense RNA 2	3.83416	0.000153706
TNRC6C-AS1	TNRC6C antisense RNA 1	3.71684	0.00141117
LNCTAM34A	long non coding transcriptional activator of miR34a	3.6564	0.0376203
HIF1A-AS1	HIF1A antisense RNA 1	3.58017	0.00110969
LOC103611081	uncharacterized LOC103611081	3.54861	0.000573992
KLF3-AS1	KLF3 antisense RNA 1	3.5371	0.0476863
MSC-AS1	MSC antisense RNA 1	3.4904	1.52927e-30
SEPTIN4-AS1	SEPT4 antisense RNA 1	3.46765	0.00541459
LBX2-AS1	LBX2 antisense RNA 1	3.41937	0.00107265
LOC283856	uncharacterized LOC283856	3.3982	0.00839534
FGF14-AS2	FGF14 antisense RNA 2	3.37546	0.00867173
LOC145845	uncharacterized LOC145845	3.36647	0.0365109
LINC01252	long intergenic non-protein coding RNA 1252	3.31834	0.00223288
LOC105378663	uncharacterized LOC105378663	3.29139	0.0413053
TSPOAP1-AS1	TSPOAP1, SUPT4H1 and RNF43 antisense RNA 1	3.20783	0.0120222
LOC107986163	uncharacterized LOC107986163	3.20349	0.0300199
PSMB8-AS1	PSMB8 antisense RNA 1 (head to head)	3.16894	9.38655e-09
LOC100507283	uncharacterized LOC100507283	3.15846	0.00296112
LOC106699570	uncharacterized LOC106699570	3.13905	0.000143993
PSMG3-AS1	PSMG3 antisense RNA 1 (head to head)	3.10455	4.55045e-06
ATRIP-TREX1	ATRIP-TREX1 readthrough	3.09543	6.5278e-05
DCST1-AS1	DCST1 antisense RNA 1	3.08456	1.60961e-05
LOC102724064	uncharacterized LOC102724064	3.03793	0.00545191
LINC02569	long intergenic non-protein coding RNA 2569	2.99605	0.0496802
LINC01305	long intergenic non-protein coding RNA 1305	2.9921	0.0242701
LOC100128653	uncharacterized LOC100128653	2.97231	0.0236124
LINC00242	long intergenic non-protein coding RNA 242	2.94297	0.0208459
LOC101928595	uncharacterized LOC101928595	2.93242	0.00210531
CASC2	cancer susceptibility 2	2.89383	0.000470348
LINC01963	long intergenic non-protein coding RNA 1963	2.77581	1.14682e-10
LOC105375545	uncharacterized LOC105375545	2.74585	0.0163398
PRKAR1B-AS1	uncharacterized LOC101926963	2.74146	0.0109754
FLJ42627	uncharacterized LOC645644	2.71994	1.20139e-06
LOC100132062	uncharacterized LOC100132062	2.69304	0.0214904
LOC100130027	uncharacterized LOC100130027	2.67833	3.91962e-08
HLA-F-AS1	HLA-F antisense RNA 1	2.65829	5.94132e-09
LOC100505942	uncharacterized LOC100505942	2.60784	0.00922004
ANKRD20A4-ANKRD20A20P	ANKRD20A4-ANKRD20A20P readthrough	2.60298	0.000499842
FAM13A-AS1	FAM13A antisense RNA 1	2.59526	0.0143807
BHLHE40-AS1	BHLHE40 antisense RNA 1	2.57368	0.00674562
LINC01278	long intergenic non-protein coding RNA 1278	2.5612	2.58064e-05
FAM83H-AS1	FAM83H antisense RNA 1 (head to head)	2.53417	0.0288399
TMPO-AS1	TMPO antisense RNA 1	2.52714	2.96153e-11
LINC00921	long intergenic non-protein coding RNA 921	2.49672	0.0182172
LOC100132287	uncharacterized LOC100132287	2.4868	0.0335757
LOC101929066	uncharacterized LOC101929066	2.48451	0.0230121
WDFY3-AS2	WDFY3 antisense RNA 2	2.48246	0.00197822
LIMD1-AS1	LIMD1 antisense RNA 1	2.4442	0.0370138
GATA2-AS1	GATA2 antisense RNA 1	2.42458	2.34691e-09
MIR663AHG	MIR663A host gene	2.4208	0.0120987
LOC103344931	uncharacterized LOC103344931	2.40663	1.53438e-05
ACVR2B-AS1	ACVR2B antisense RNA 1	2.37133	0.0140176
LOC105371592	uncharacterized LOC105371592	2.33933	0.0163709
LOC105377621	uncharacterized LOC105377621	2.32186	0.0226592
LINC00997	long intergenic non-protein coding RNA 997	2.29342	0.00446142
MAP3K14-AS1	MAP3K14 antisense RNA 1	2.28051	0.0330661
LINC01852	long intergenic non-protein coding RNA 1852	2.27833	0.00526069
LOC100506076	uncharacterized LOC100506076	2.269	0.0169076
LOC100507557	uncharacterized LOC100507557	2.26432	0.0212578
DLGAP1-AS1	DLGAP1 antisense RNA 1	2.21834	0.00215563
IRAIN	IGF1R antisense imprinted non-protein coding RNA	2.21601	0.00707103
TPT1-AS1	TPT1 antisense RNA 1	2.21323	0.00138563
FAM182B	family with sequence similarity 182 member B	2.21255	0.00877502
SRRM2-AS1	SRRM2 antisense RNA 1	2.20985	0.0459285
LINC00537	long intergenic non-protein coding RNA 537	2.16245	0.00719365
LINC00324	long intergenic non-protein coding RNA 324	2.14083	0.0250347
LOC100506730	uncharacterized LOC100506730	2.1373	0.0479984
TUG1	taurine up-regulated 1	2.13124	2.44288e-11
LINC00663	long intergenic non-protein coding RNA 663	2.1108	0.000405093
CA5BP1-CA5B	CA5BP1-CA5B readthrough	2.08074	1.00997e-05
LINC01137	long intergenic non-protein coding RNA 1137	2.05729	0.00279952
MMP25-AS1	MMP25 antisense RNA 1	2.05384	0.0403094
MICA-AS1	MICA antisense RNA 1	2.04438	0.000152763
ZNF503-AS2	ZNF503 antisense RNA 2	2.03815	5.05599e-06
SERTAD4-AS1	SERTAD4 antisense RNA 1	2.03489	0.010567
LOC112268124	uncharacterized LOC112268124	2.01919	8.58627e-05
ALOX12-AS1	ALOX12 antisense RNA 1	2.00906	0.0335926
MIAT	myocardial infarction associated transcript	2.00169	9.98244e-06
		Selected lncRNA
		Unselected lncRNA
