# Supplementary material for: RUNX2 stabilization by long non-coding RNAs contributes to hypertrophic changes in human chondrocytes
Source: Int J Biol Sci. 2023 Jan 1;19(1):13–33. doi: 10.7150/ijbs.74895 (PMC9760429; doi:10.7150/ijbs.74895)
Supplement: Supplementary file 5 — Supplementary table 4. [file ijbsv19p0013s5.xlsx]

## Sheet: Table S4
Table S4. Downregulated lncRNAs in chondrocyte hypertrophy (with p value)
Gene Symbol	Description	Hypertrophy/control. DEG fc	Hypertrophy/control. p value
HIF1A-AS2	HIF1A antisense RNA 2	-36.0783	4.208e-16
LINC01173	long intergenic non-protein coding RNA 1173	-24.2785	1.48832e-15
LYPLAL1-DT	LYPLAL1 divergent transcript	-17.1617	3.81559e-35
LINC01444	long intergenic non-protein coding RNA 1444	-16.8534	3.71034e-38
C15orf54	chromosome 15 open reading frame 54 (putative)	-15.6694	3.72084e-10
LOC91370	uncharacterized LOC91370	-12.7865	2.69655e-12
SZT2-AS1	SZT2 antisense RNA 1	-9.9968	2.00915e-11
LINC00842	long intergenic non-protein coding RNA 842	-9.49018	1.26749e-28
LOC283299	uncharacterized LOC283299	-9.31838	2.73442e-08
TRHDE-AS1	TRHDE antisense RNA 1	-8.84529	6.79172e-08
THSD4-AS2	THSD4 antisense RNA 2	-8.73201	1.61938e-12
LINC01776	long intergenic non-protein coding RNA 1776	-7.753	1.87258e-05
PRKG1-AS1	PRKG1 antisense RNA 1	-7.34657	4.6509e-06
IL6-AS1	IL6 antisense RNA 1	-7.29851	2.25479e-06
SIRLNT	SIRT1 regulating lncRNA tumor promoter	-6.99387	1.9538e-15
KCNQ5-IT1	KCNQ5 intronic transcript 1	-6.55257	3.19718e-06
LOC101928446	uncharacterized LOC101928446	-6.35451	2.9827e-10
LOC105378047	uncharacterized LOC105378047	-6.12915	3.11838e-05
LINC01605	long intergenic non-protein coding RNA 1605	-6.09155	5.79109e-11
LOC284344	uncharacterized LOC284344	-5.92962	1.29163e-06
LOC102724849	uncharacterized LOC102724849	-5.92799	0.00386941
LOC100506178	uncharacterized LOC100506178	-5.87769	0.0134626
LINC02869	chromosome 1 open reading frame 143 (putative)	-5.26731	0.000713086
LINC01415	long intergenic non-protein coding RNA 1415	-5.08845	0.0152946
GNG12-AS1	GNG12, DIRAS3 and WLS antisense RNA 1	-4.7876	0.000890103
CRIM1-DT	CRIM1 divergent transcript	-4.73808	1.97979e-15
LINC02595	long intergenic non-protein coding RNA 2595	-4.73655	2.95956e-07
LINC01411	long intergenic non-protein coding RNA 1411	-4.6198	0.00113253
LINC02657	long intergenic non-protein coding RNA 2657	-4.54953	0.000196463
LOC100268168	uncharacterized LOC100268168	-4.38674	0.00160214
LOC101929748	uncharacterized LOC101929748	-4.32213	0.00198007
B3GALT5-AS1	B3GALT5 antisense RNA 1	-4.11761	0.0353005
LOC100288798	uncharacterized LOC100288798	-4.10728	8.62939e-08
LOC339192	uncharacterized LOC339192	-4.09404	0.00415224
PPP1R14B-AS1	PPP1R14B antisense RNA 1	-4.02898	1.62999e-05
GACAT2	gastric cancer associated transcript 2	-3.92318	0.0028693
MIR155HG	MIR155 host gene	-3.91638	8.97382e-07
MIR503HG	MIR503 host gene	-3.90873	1.45722e-08
DIRC3	disrupted in renal carcinoma 3	-3.89054	0.00473826
HHIP-AS1	HHIP antisense RNA 1	-3.88525	4.17207e-09
LINC01969	long intergenic non-protein coding RNA 1969	-3.88166	0.0324068
FLJ16779	uncharacterized LOC100192386	-3.70113	0.0220304
MIR17HG	miR-17-92a-1 cluster host gene	-3.50716	4.44266e-07
APCDD1L-DT	APCDD1L divergent transcript	-3.47184	1.87794e-09
LINC01191	long intergenic non-protein coding RNA 1191	-3.46719	0.0348366
CRYM-AS1	CRYM antisense RNA 1	-3.38354	0.000448458
GATA6-AS1	GATA6 antisense RNA 1 (head to head)	-3.37614	0.000173518
LOC105371998	uncharacterized LOC105371998	-3.37387	0.0356972
LINC02067	long intergenic non-protein coding RNA 2067	-3.37283	0.0012585
INHBA-AS1	INHBA antisense RNA 1	-3.33318	0.0497469
CT66	cancer/testis associated transcript 66	-3.22403	0.00628536
MYOSLID	myocardin-induced smooth muscle lncRNA, inducer of differentiation	-3.07531	0.0168812
EMSLR	E2F1 mRNA stabilizing lncRNA	-3.06823	2.86666e-11
CZ1P-ASNS	CZ1P-ASNS readthrough	-3.0515	3.48227e-14
SOCS2-AS1	SOCS2 antisense RNA 1	-3.0277	6.52124e-06
SNHG25	small nucleolar RNA host gene 25	-2.9895	5.7084e-08
LINC00882	long intergenic non-protein coding RNA 882	-2.97201	0.0294088
SBF2-AS1	SBF2 antisense RNA 1	-2.97038	2.78998e-05
FLJ22447	uncharacterized LOC400221	-2.92508	5.50376e-06
MIR181A2HG	MIR181A2 host gene	-2.86946	0.00363219
LOC100288175	uncharacterized LOC100288175	-2.83057	4.6287e-09
ST7-OT4	ST7 overlapping transcript 4	-2.77846	0.00340335
USP2-AS1	USP2 antisense RNA 1 (head to head)	-2.75641	0.00140774
SNHG8	small nucleolar RNA host gene 8	-2.73654	5.90936e-26
EEF1E1-BLOC1S5	EEF1E1-BLOC1S5 readthrough (NMD candidate)	-2.73647	0.000189896
LOC284454	uncharacterized LOC284454	-2.65864	2.05641e-09
FOXN3-AS1	FOXN3 antisense RNA 1	-2.64864	0.0299733
MIR210HG	MIR210 host gene	-2.61434	0.000304381
GAS5	growth arrest specific 5	-2.60588	1.30083e-17
BCYRN1	brain cytoplasmic RNA 1	-2.60387	6.16683e-13
LINC01224	long intergenic non-protein coding RNA 1224	-2.59306	2.70993e-05
SENCR	smooth muscle and endothelial cell enriched migration/differentiation-associated lncRNA	-2.56786	0.0331265
LINC02614	long intergenic non-protein coding RNA 2614	-2.5621	0.0368949
PVT1	Pvt1 oncogene	-2.55761	9.9142e-16
GAS6-DT	GAS6 divergent transcript	-2.55258	1.57657e-06
PRR7-AS1	PRR7 antisense RNA 1	-2.54992	0.0226333
DANCR	differentiation antagonizing non-protein coding RNA	-2.54008	1.60966e-19
DDN-AS1	DDN and PRKAG1 antisense RNA 1	-2.52622	0.0446083
LINC00941	long intergenic non-protein coding RNA 941	-2.52518	9.89043e-05
LINC00327	long intergenic non-protein coding RNA 327	-2.51809	0.0443211
SNHG21	small nucleolar RNA host gene 21	-2.51217	6.78467e-09
LINC02266	long intergenic non-protein coding RNA 2266	-2.5079	0.0473599
LINC00472	long intergenic non-protein coding RNA 472	-2.49678	1.96103e-05
NDUFV2-AS1	NDUFV2 antisense RNA 1	-2.48689	0.0496816
LHX1-DT	LHX1 divergent transcript	-2.45845	0.000726144
MIR22HG	MIR22 host gene	-2.44894	9.6112e-12
SNHG1	small nucleolar RNA host gene 1	-2.44378	2.01471e-16
FAM95C	family with sequence similarity 95 member C	-2.42316	0.00236275
LOC101929054	uncharacterized LOC101929054	-2.42314	0.0106287
SNHG4	small nucleolar RNA host gene 4	-2.38667	0.00014679
LINC01234	long intergenic non-protein coding RNA 1234	-2.37813	0.0485634
MNX1-AS1	MNX1 antisense RNA 1 (head to head)	-2.37533	0.0447226
LOC100128340	uncharacterized LOC100128340	-2.36308	0.0199944
LOC728485	uncharacterized LOC728485	-2.33811	3.82028e-06
LOC100130111	uncharacterized LOC100130111	-2.31596	0.00828611
MIR1915HG	MIR1915 host gene	-2.29251	2.98446e-06
SNHG12	small nucleolar RNA host gene 12	-2.28152	1.14823e-11
FRMD6-AS1	FRMD6 antisense RNA 1	-2.27881	0.000113663
ASAP1-IT1	ASAP1 intronic transcript 1	-2.2555	0.00302847
HCG15	HLA complex group 15	-2.22714	0.00875487
SNHG15	small nucleolar RNA host gene 15	-2.22589	2.46158e-12
LINC02709	long intergenic non-protein coding RNA 2709	-2.21935	0.043695
SNHG19	small nucleolar RNA host gene 19	-2.2068	1.17714e-07
SNHG3	small nucleolar RNA host gene 3	-2.18968	4.34419e-10
FAM201A	family with sequence similarity 201 member A	-2.17974	9.4541e-07
LINC01123	long intergenic non-protein coding RNA 1123	-2.16254	0.00799407
ARLNC1	androgen receptor regulated long noncoding RNA 1	-2.10266	0.0218207
LOC101928000	uncharacterized LOC101928000	-2.09267	0.00950412
LINC00618	long intergenic non-protein coding RNA 618	-2.08995	0.0395251
EPB41L4A-AS1	EPB41L4A antisense RNA 1	-2.08918	1.19951e-10
LINC01583	long intergenic non-protein coding RNA 1583	-2.07608	0.000620343
UPK1A-AS1	UPK1A antisense RNA 1	-2.06645	0.0103861
LNCOC1	lncRNA associated with ovarian cancer 1	-2.06501	0.00783825
LOC100506990	uncharacterized LOC100506990	-2.06306	2.16869e-10
ZNF433-AS1	ZNF433 and ZNF878 antisense RNA 1	-2.06191	5.15046e-08
SNHG16	small nucleolar RNA host gene 16	-2.04376	1.34344e-11
PRKCQ-AS1	PRKCQ antisense RNA 1	-2.03945	1.62643e-05
AFF1-AS1	AFF1 antisense RNA 1	-2.01796	0.0199298
NR2F2-AS1	NR2F2 antisense RNA 1	-2.00883	0.000901043
ZNF670-ZNF695	ZNF670-ZNF695 readthrough (NMD candidate)	-2.00315	0.0402153
		Selected lncRNA
		Unselected lncRNA
